# Supplementary material for: Neoadjuvant Chemoimmunotherapy in Non-small-cell Lung Cancer Patients: Effects on Pulmonary Function and Incidence of Postoperative Pulmonary Complications—A Multicentre Real-World Study
Source: Eur J Cardiothorac Surg. 2025 Oct 16;67(11):ezaf351. doi: 10.1093/ejcts/ezaf351 (PMC12597875; doi:10.1093/ejcts/ezaf351)
Supplement: ezaf351_Supplementary_Data [file ezaf351_supplementary_data.zip]

Archive with 4 entries (4 files):
- Supplementary Table 3.xlsx
- Supplementary material.docx
- Supplementary table 1.xlsx
- Supplementary table 2.xlsx
