# Supplementary material for: Neoadjuvant Chemoimmunotherapy in Non-small-cell Lung Cancer Patients: Effects on Pulmonary Function and Incidence of Postoperative Pulmonary Complications—A Multicentre Real-World Study
Source: Eur J Cardiothorac Surg. 2025 Oct 16;67(11):ezaf351. doi: 10.1093/ejcts/ezaf351 (PMC12597875; doi:10.1093/ejcts/ezaf351)
Supplement: ezaf351_Supplementary_Data [file ezaf351_supplementary_data.zip › Supplementary Table 3.xlsx]

## Sheet: Sheet1
				Charcteristic	Total(n=272)			Impaired PFTs group (136)		Normal PFTs group (136)		Statistic	P
				PPCs, n(%)								χ²=18.75	<0.001
				Absent	225 (82.72)			99 (72.79)		126 (92.65)
				Present	47 (17.28)			37 (27.21)		10 (7.35)
				Extent of excision, n(%)								-	1
				Lobectomy	245 (90.07)			123 (90.44)		122 (89.71)
				Bilobectomy	16 (5.88)			8 (5.88)		8 (5.88)
				Extended Lobectomy	5 (1.84)			2 (1.47)		3 (2.21)
				Sleeve resection	6 (2.21)			3 (2.21)		3 (2.21)
				Surgery time, M (Q₁, Q₃)	149.00 (114.00,183.25)			152.50 (117.75,185.50)		147.50 (111.00,183.00)		Z=-0.35	0.723
				Time interval (days), M (Q₁, Q₃)	39.00 (30.00,47.25)			39.50 (30.00,48.00)		38.50 (30.00,46.00)		Z=-0.67	0.504
				PPCs: Postoperative pulmonary complications; Time interval (days): refers to the number of days between the completion of neoadjuvant chemoimmunotherapy and surgery in patients; Z: Mann-Whitney test, χ²: Chi-square test, -: Fisher exact; M: Median, Q₁: 1st Quartile, Q₃: 3st Quartile
