# Supplementary material for: Neoadjuvant Chemoimmunotherapy in Non-small-cell Lung Cancer Patients: Effects on Pulmonary Function and Incidence of Postoperative Pulmonary Complications—A Multicentre Real-World Study
Source: Eur J Cardiothorac Surg. 2025 Oct 16;67(11):ezaf351. doi: 10.1093/ejcts/ezaf351 (PMC12597875; doi:10.1093/ejcts/ezaf351)
Supplement: ezaf351_Supplementary_Data [file ezaf351_supplementary_data.zip › Supplementary table 1.xlsx]

## Sheet: Sheet1
	Variable			pCR (n, %)		p	MPR (n,%)		p
	Age ≥65 (n=156)			36 (23.08%)		0.606	40 (25.64%)		0.399
	Age <65 (n=230)			48 (20.87%)			68 (29.57%)
	Male (n=271)			63 (23.25%)		0.278	71 (26.20%)		0.232
	Female (n=115)			21 (18.26%)			37 (32.17%)
	PD-L1 <1% (n=53)			13 (24.53%)		0.734	14 (26.42%)		0.963
	PD-L1 =1-49% (n=230)			47 (20.43%)			65 (28.26%)
	PD-L1 ≥50% (n=103)			24 (23.30%)			29 (28.16%)
	Stage IIA (n=35)			16 (45.71%)		<0.001	8 (22.86%)		0.139
	Stage IIB (n=59)			17 (28.81%)			10 (16.95%)
	Stage IIIA (n=185)			25 (13.51%)			55 (29.73%)
	Stage IIIB (n=107)			26 (24.30%)			35 (32.71%)
	pCR: Pathological complete response; MPR: Major pathological response; In stage II patients, the rates of achieving pCR and MPR were significantly higher than those in stage III patients, while no significant differences were observed in other subgroups.
