# Supplementary material for: Neoadjuvant Chemoimmunotherapy in Non-small-cell Lung Cancer Patients: Effects on Pulmonary Function and Incidence of Postoperative Pulmonary Complications—A Multicentre Real-World Study
Source: Eur J Cardiothorac Surg. 2025 Oct 16;67(11):ezaf351. doi: 10.1093/ejcts/ezaf351 (PMC12597875; doi:10.1093/ejcts/ezaf351)
Supplement: ezaf351_Supplementary_Data [file ezaf351_supplementary_data.zip › Supplementary table 2.xlsx]

## Sheet: Sheet1
				Variable		Before PSM						After PSM (Nearest-Neighbor)
						Total (386)	Imparied (151)	Normal (235)	Statistic	P	SMD	Total (272)	Imparied (136)	Normal (136)	Statistic	P	SMD
				Age		62.18±9.80	61.57±9.43	62.56±10.03	t=-0.968	0.334	0.099	61.59±9.48	61.91±9.33	61.89±9.20	t=-0.019	0.984	0.002
				PD-L1					x²=3.810	0.149					x²=0.582	0.747
				<1		53 (13.73)	26 (17.33)	27 (11.44)			-0.185	43 (15.81)	20 (14.71)	23 (16.91)			0.081
				1-49		230 (59.59)	90 (60.00)	140 (59.32)			-0.014	158 (58.09)	82 (60.29)	76 (55.88)			0.017
				≥50		103 (26.68)	34 (22.67)	69 (29.24)			0.144	71 (26.1)	34 (25.00)	37 (27.21)			-0.074
				Gender					x²=7.123	0.008					x²=0.000	1
				Female		115 (29.79)	33 (22.00)	82 (34.75)			0.268	66 (24.26)	33 (24.26)	33 (24.26)			0
				Male		271 (70.21)	117 (78.00)	154 (65.25)			-0.268	206 (75.74)	103 (75.74)	103 (75.74)			0
				Smoking history					x²=5.402	0.02					x²=0.000	1
				Never		183 (47.41)	60 (40.00)	123 (52.12)			0.243	120 (44.12)	60 (44.12)	60 (44.12)			0
				Ever		203 (52.59)	90 (60.00)	113 (47.88)			-0.243	152 (55.88)	76 (55.88)	76 (55.88)			0
				Prio lung disease					x²=0.009	0.926					x²=0.062	0.804
				None		243 (62.95)	94 (62.67)	149 (63.14)			0.01	166 (61.03)	82 (60.29)	84 (61.76)			0.03
				Ever		143 (37.05)	56 (37.33)	87 (36.86)			-0.01	106 (38.97)	54 (39.71)	52 (38.24)			-0.03
				Adverse events during therapy					x²=4.158	0.041					x²=0.269	0.604
				Never		320 (82.9)	117 (78.00)	203 (86.02)			0.231	233 (85.66)	115 (84.56)	118 (86.76)			0.065
				Ever		66 (17.1)	33 (22.00)	33 (13.98)			-0.231	39 (14.34)	21 (15.44)	18 (13.24)			-0.065
				PSM: Propensity Score Matching; SMD: Standardized Mean Difference; Adverse events during treatment were defined as adverse reactions of grade ≥2 occurring during neoadjuvant chemoimmunotherapy; Variables included in PSM were primarily those related to whether they affect post-treatment pulmonary function impairment, aiming to avoid the influence of selection bias on post-treatment pulmonary funct…
